# Supplementary material for: Endophytic bacterial community dynamics in sweet cherry in vitro shoot culture and their role in shoot adaptation after cryopreservation
Source: BMC Plant Biol. 2024 Nov 29;24:1145. doi: 10.1186/s12870-024-05866-z (PMC11606084; doi:10.1186/s12870-024-05866-z)
Supplement: Supplementary file 1 — Supplementary Material 1 [file 12870_2024_5866_MOESM1_ESM.xlsx]

## Sheet: Table S1
Table S3. Results of microbiome analysis using 16S rRNA gene high-throughput sequencing for leaf, dormant bud, in vitro shoot control, and cryogenic freezing-treated samples of sweet cherry cvs. Sunburst and Mindaugė.
Phylum	Class	Order	Family	Counts
				'Sunburst'															'Mindaugė'
				Leaves (6)						Buds (3)			In vitro (3)			CF-treated (3)			Leaves (6)						Buds (3)			In vitro (3)			CF-treated (3)
Actinobacteria	Actinobacteria	Actinomycetales	Actinomycetaceae	0	0	0	24	0	0	0	0	0	0	10	0	0	0	0	0	0	0	0	10	0	0	0	0	0	0	0	0	0	0
			Corynebacteriaceae	0	0	0	42	0	0	0	0	0	0	51	0	0	0	0	0	15	0	0	0	0	0	0	0	0	0	0	0	0	0
		Actinomycetales	Dermabacteraceae	0	0	0	10	12	0	0	0	0	0	0	0	0	0	0	0	0	0	0	0	0	0	0	0	0	0	0	0	0	0
			Gordoniaceae	0	0	0	11	0	0	0	0	0	0	0	0	0	0	0	0	0	0	0	0	0	0	0	0	0	0	0	0	0	0
			Intrasporangiaceae	0	0	0	0	64	0	0	0	0	0	11	0	0	0	0	0	0	0	0	0	0	0	0	0	0	0	0	0	0	0
			Mycobacteriaceae	105	174	0	371	78	113	0	0	0	0	45	0	0	55	0	26	3298	1594	254	691	786	53	0	12	65912	410045	205079	41	26	24
			Microbacteriaceae	0	0	0	39	15	0	0	0	0	0	0	0	0	0	0	0	0	14	0	0	0	39	0	0	0	0	0	0	0	0
			Micrococcaceae	22	38	62	706	120	0	0	0	0	0	12	0	10	0	0	0	380	206	0	190	278	0	0	0	0	0	0	0	0	0
			Cellulomonadaceae	0	0	0	0	0	0	0	0	0	0	0	0	0	0	0	0	275	61	0	62	72	0	0	0	0	0	0	0	0	0
			Propionibacteriaceae	16	43	0	152	21	0	0	0	0	0	26	0	0	0	0	156	153	44	121	34	29	13	11	0	10	10	0	0	0	0
		Coriobacteriales	Coriobacteriaceae	0	0	0	13	0	0	0	0	0	0	0	0	0	0	0	0	0	0	0	0	0	0	0	0	0	0	0	0	0	0
Bacteroidetes	Cytophagia	Cytophagales	Amoebophilaceae	0	33	0	0	0	0	0	0	0	0	0	0	0	0	0	0	0	0	0	0	0	0	0	0	0	0	0	0	0	0
			Cytophagaceae	0	0	0	544	0	0	0	0	0	0	0	0	0	0	0	0	0	0	0	0	0	0	0	0	0	0	0	0	0	0
	Flavobacteriia	Flavobacteriales	Flavobacteriaceae	0	0	0	42	45	0	0	0	0	0	22	0	0	0	0	0	0	0	0	0	0	0	0	0	0	0	36	0	0	0
Deinococcus-Thermus	Deinococci	Deinococcales	Deinococcaceae	0	11	0	0	0	0	0	0	0	0	0	0	0	0	0	0	0	0	0	0	0	0	0	0	0	0	0	0	0	0
Firmicutes	Bacilli	Bacillales	Bacillaceae	207	466	39	967	473	146	11	0	18	10	180	13	0	43	0	104	7316	1789	506	1278	1732	0	0	12	75	172	151	18	101	88
			Bacillales incertae sedis	0	0	0	13	0	0	0	0	0	0	0	0	0	0	0	0	22	0	0	0	0	0	0	0	0	0	0	0	0	0
			Listeriaceae	0	0	0	23	0	0	0	0	0	0	0	0	0	0	0	0	0	0	0	0	0	0	0	0	0	0	0	0	0	0
			Paenibacillaceae	0	0	0	20	0	0	0	0	0	0	0	0	0	0	0	0	0	0	0	14	0	0	0	0	0	0	0	0	0	0
			Staphylococcaceae	51	46	0	156	37	29	0	0	0	10	56	0	0	15	0	0	55	39	19	12	0	0	0	0	28	34	26	0	0	0
		Lactobacillales	Carnobacteriaceae	0	0	0	11	0	0	0	0	0	0	132	0	21	101	0	0	0	11	0	0	0	0	0	0	0	13	0	0	0	0
			Aerococcaceae	0	0	0	74	0	0	0	0	0	0	0	0	0	0	0	0	0	0	0	0	0	0	0	0	0	0	0	0	0	0
			Streptococcaceae	13	98	0	287	37	0	0	0	0	0	76	0	0	0	0	0	60	24	13	10	0	10	0	0	13	39	15	0	0	0
Proteobacteria	Alphaproteobacteria	Rhizobiales	Bradyrhizobiaceae	0	0	0	13	0	0	0	0	0	0	0	0	0	0	0	15	10	0	0	0	0	0	0	0	0	0	0	0	12	0
	Alphaproteobacteria	Caulobacterales	Caulobacteraceae	0	0	0	29	0	0	0	0	0	0	0	0	0	0	0	0	0	0	16	0	0	0	0	0	0	0	0	0	0	0
	Alphaproteobacteria	Sphingomonadales	Erythrobacteraceae	0	0	0	114	77	0	0	0	0	0	0	0	0	0	0	0	0	0	0	0	0	0	0	0	0	0	0	0	0	0
	Alphaproteobacteria	Rhizobiales	Methylobacteriaceae	0	0	0	38	0	0	0	0	0	0	35	34	0	0	0	0	0	0	0	0	0	11	0	13	0	0	68	0	0	0
	Alphaproteobacteria	Rhizobiales	Rhizobiaceae	20	54	0	0	0	0	0	0	0	0	0	0	0	0	0	0	0	0	0	0	0	0	0	0	0	0	0	0	0	0
	Alphaproteobacteria	Rhodobacterales	Rhodobacteraceae	0	0	0	25	0	0	0	0	0	0	0	0	0	0	0	0	0	0	0	0	0	0	0	0	0	0	0	0	0	0
	Alphaproteobacteria	Rhodospirillales	Rhodospirillaceae	0	0	0	0	0	0	0	0	0	0	0	0	11	0	0	0	0	0	0	0	0	0	0	0	0	0	0	0	0	0
	Alphaproteobacteria	Sphingomonadales	Sphingomonadaceae	0	10	15	227	30	27	18	38	10	55477	194148	59566	42	43	29	0	0	0	0	0	0	150	82	10	0	66	367	0	0	0
	Alphaproteobacteria	Xanthomonadales	Sinobacteraceae	0	0	0	0	0	0	0	0	11	0	0	0	0	0	0	0	0	0	0	0	0	0	0	0	0	0	0	0	0	0
	Betaproteobacteria	Burkholderiales	Burkholderiaceae	0	0	0	73	0	0	0	0	62	23	42	0	23765	84425	35477	0	0	0	0	0	0	30	0	47	0	41	11	0	0	0
	Betaproteobacteria	Burkholderiales	Comamonadaceae	0	0	0	21	0	0	0	0	0	0	0	0	0	0	0	0	0	0	0	0	0	10	11	0	0	0	0	0	0	0
	Betaproteobacteria	Neisseriales	Neisseriaceae	0	0	0	0	11	0	0	0	0	0	0	0	0	0	0	0	0	0	0	0	0	0	0	0	0	0	0	0	0	0
	Betaproteobacteria	Burkholderiales	Oxalobacteraceae	0	12	0	3120	0	0	0	36	33	0	0	0	0	0	0	0	0	0	0	0	0	54	0	0	0	44	13	0	0	0
	Gammaproteobacteria	Pseudomonadales	Moraxellaceae	0	104	11	430	52	0	0	0	0	0	0	0	0	0	0	11	0	37	0	0	94	0	22	0	13	0	10	0	0	0
	Gammaproteobacteria	Enterobacteriales	Enterobacteriaceae	517	1665	109	2744	853	417	0	13	43	48	780	42	67	97	16	504	1455	1088	459	802	676	3660	93	60	349	1305	917	43	181	161
	Gammaproteobacteria	Pasteurellales	Pasteurellaceae	0	0	0	0	0	0	0	0	0	0	12	0	0	0	0	0	0	0	0	0	0	0	0	0	0	0	0	0	0	0
	Gammaproteobacteria	Pseudomonadales	Pseudomonadaceae	21	270	22	386	934	25	10054	19116	3761	14	87	15	13	0	0	276	166	284	1864	2122	216	72682	0	77	52	239	577	0	0	0
	Gammaproteobacteria	Xanthomonadales	Xanthomonadaceae	0	54	0	107	42	0	0	0	0	86	328	564	0	0	0	13	0	11	0	0	0	0	0	0	0	0	0	0	0	0
Note: the number of biological replicates used in the experiment is indicated in the brackets
Table S4. Summary statistics of 16S rRNR gene sequencing analysis generated for leaf, dormant bud, in vitro shoot control, and cryogenic freezing-treated samples of cherry cvs. Sunburst and Mindaugė.
Index				'Sunburst'															'Mindaugė'
				Leaves (6)						Buds (3)			In vitro (3)			CF-treated (3)			Leaves (6)						Buds (3)			In vitro (3)			CF-treated (3)
Mean read length (bp)				266	273	273	269	267	269	268	269	267	268	269	270	270	272	270	270	273	272	273	270	272	272	272	272	275	276	277	271	273	272
Total number of reads				144258	422812	53765	596558	244494	95341	39626	61148	47824	126536	541499	139753	96391	290176	105550	158447	556857	338034	285621	280233	239384	282612	78933	85158	238906	821813	442894	21378	83579	69982
Number of valid reads				123563	356904	40534	466385	190154	72017	29544	46618	36023	87384	392349	97957	77463	240933	84533	127467	476782	287823	248352	239012	202639	238090	66944	71552	207359	730641	397362	17855	69065	58994
Number of mapped reads				105997	316463	32217	411111	162527	59020	21866	36086	27809	75463	349556	84180	63497	164494	69318	103618	413867	244896	209620	188331	170195	200092	54136	57436	181581	667706	359232	13694	57762	49202
Number of reads mapped to bacterial OTU				972	3078	258	10832	2901	757	10083	19203	3927	55668	196053	60234	23929	84779	35522	1105	13205	5202	3252	5225	3883	4030	219	242	66452	412008	207270	102	320	273
Number of OTUs				9	15	6	32	17	6	3	4	6	7	18	6	7	7	3	10	14	15	10	13	10	12	7	10	10	13	14	5	6	5
Note: the number of biological replicates used in the experiment is indicated in the brackets
